# Supplementary material for: Assessment of functional feeding groups (FFG) structure of aquatic insects in North- western Rif - Morocco
Source: Biodivers Data J. 2023 Jun 14;11:e104218. doi: 10.3897/BDJ.11.e104218 (PMC10285496; doi:10.3897/BDJ.11.e104218)
Supplement: Supplementary material 1 — Total abundance of captured taxa in the studied sites [file bdj-11-e104218-s001.xlsx]

## Sheet: FFGs_Family
Family	S1	S2	S3	S4	S5	S6	S7	S8	S9	FFG Category
Coleoptera
Dryopidae	8	25	2	25	0	8	6	1	0	CG/Sc
Dytiscidae	39	27	10	11	23	28	10	11	19	P
Elmidae	0	0	0	2	0	19	0	0	0	Sc
Gyrinidae	0	3	7	22	5	41	25	10	0	P
Haliplidae	7	9	0	8	4	0	1	0	0	P
Helodidae	0	0	0	8	2	0	0	0	6	P/Sc
Hydraenidae	49	0	0	61	6	5	3	2	2	P
Hydrophilidae	14	7	20	29	1	7	10	11	0	P
Noteridae	0	0	0	0	1	2	5	0	0	P
Diptera
Anthomyiidae	4	0	0	0	3	2	1	0	0	CG
Athericidae	8	0	1	5	0	1	0	0	1	P
Ceratopogonidae	0	0	0	2	2	0	0	0	7	P
Chironomidae	85	13	22	20	15	11	16	7	22	CG
Culicidae	0	0	0	3	1	0	5	0	0	CF
Dixidae	1	21	2	2	0	0	0	1	5	CG
Dolichopteridae	0	0	0	7	0	0	0	0	0	P
Ephydridae	5	0	0	2	0	0	0	0	0	CG
Limoniidae	4	0	0	2	1	0	0	0	2	Sc
Psychodidae	2	0	0	2	1	0	0	0	2	Sh
Simulidae	74	5	22	41	77	39	58	4	71	CF
Stratiomyidae	88	1	8	1	0	3	1	4	2	CG
Tabanidae	3	0	2	1	1	1	5	3	0	P
Tipulidae	3	4	0	26	7	17	1	2	1	Sh
Ephemeroptera
Baetidae	383	27	118	161	122	188	196	86	72	CG
Caenidae	0	4	6	5	10	10	29	3	0	CG
Ephemerellidae	42	0	8	57	0	110	6	0	0	CG
Heptageniidae	7	0	0	2	0	0	0	2	0	Sc
Leptophlebidae	19	0	2	5	3	29	24	5	0	CG
Heteroptera
Corixidae	11	2	2	0	0	0	0	0	3	P
Gerridae	5	35	10	25	0	54	15	7	3	P
Hebridae	0	0	0	0	8	0	0	0	0	P
Hydrometridae	5	16	0	11	0	4	2	3	6	P
Mesoveliidae	0	24	1	4	0	0	0	0	0	P
Nepidae	4	0	0	1	8	4	0	0	6	P
Notonectidae	6	24	1	8	3	0	4	2	29	P
Veliidae	1	6	2	1	5	5	0	0	2	P
Odonata
Aeshnidae	1	14	30	35	0	2	14	2	42	P
Calopterygidae	0	18	0	8	11	16	35	9	6	P
Coenogrionodae	0	4	0	0	0	3	2	0	0	P
Cordulegasteridae	0	3	4	1	0	3	0	0	6	P
Corduliidae	0	1	0	1	0	5	0	1	4	P
Gomphidae	0	5	0	9	42	4	2	18	1	P
Lestidae	0	2	0	1	0	8	0	0	7	P
Plecoptera
Capniidae	0	2	0	0	0	0	0	0	0	Sh
Leuctridae	0	1	0	42	0	3	0	0	0	Sh
Nemouridae	2	1	1	6	1	0	0	0	11	Sh
Perlidae	0	4	0	3	0	20	0	12	19	P
Perlodidae	0	0	0	3	0	0	0	0	0	P
Trichoptera
Brachycentridae	0	0	6	0	0	0	0	3	0	CG
Calamoceratidae	0	17	13	6	0	0	0	0	6	Sh
Glossosmatidae	43	8	26	33	0	6	28	6	3	Sc
Goeridae	0	0	14	0	0	0	0	0	0	Sc
Hydropsychidae	48	3	35	59	55	7	83	62	72	CF
Leptoceridae	0	0	0	0	0	0	0	2	0	CG
Limnephelidae	13	11	1	0	0	3	0	0	1	Sh
Philopotamidae	0	1	4	107	0	37	200	4	0	CF
Polycentropodidae	0	6	0	9	0	3	0	0	0	CF
Psychomidae	0	6	2	5	0	0	1	0	0	Sc
Rhyacophilidae	16	0	2	26	3	2	3	27	0	P
Sericostomatidae	0	3	1	8	0	0	0	0	1	Sh
