# Supplementary material for: Assessment of functional feeding groups (FFG) structure of aquatic insects in North- western Rif - Morocco
Source: Biodivers Data J. 2023 Jun 14;11:e104218. doi: 10.3897/BDJ.11.e104218 (PMC10285496; doi:10.3897/BDJ.11.e104218)
Supplement: Supplementary material 2 — Environmental variables (Mean ± SD) measured in the nine sites of the study area [file bdj-11-e104218-s002.xlsx]

## Sheet: Enviro_BDD
Variables	S1	S2	S3	S4	S5	S6	S7	S8	S9
Elevation (m)	905	400	420.2	240	212	124	55	220	1405
Width (m)	3.65±2.01	9.38±2.15	11.99±9.06	6.54±4.90	2.8±1.91	12.94±7.8	28.21±20.35	18.96±14.56	2.43±1.26
Depth (cm)	19.35±5.53	48.26±9.40	47.70±18.07	28.85±5.02	9.85±7	31.95±11.05	47.06±10.42	23.41±3.71	18.91±7.41
Current (m/s)	0.62±0.2	0.61±0.09	0.61±0.27	0.65±0.16	0.61±0.11	0.75±0.21	0.74±0.32	0.88±0.15	0.68±0.28
T (°C)	15.17±3.48	16.67±3.70	14.1±3.04	17.52±4.01	16.3±1.18	16.92±2.62	19.7±4.89	15.3±3.54	15.95±2.38
DO (mg/l)	9.01±0.93	8.19±1.07	8.64±0.53	8.02±1.27	7.95±0.86	7.27±3.38	8.52±0.64	9.01±0.65	8.18±1.13
pH	7.86±0.8	7.81±0.97	7.37±0.88	7.86±0.89	7.77±0.73	7.20±1.17	7.65±1.01	7.95±0.83	7.5±0.68
TDS (ppm)	236.75±51.77	265.75±33.69	257.32±27.31	239.5±15.50	322.5±47.40	285.75±45.32	315.5±86.18	330±55.63	287.75±55.89
EC (μS/cm2)	437±114.01	446.5±84.07	495.22±60.66	448.75±73.74	586.25±81.77	506.2±55.81	462.4±62.26	654.5±113.91	517.75±90.04
Salinity (psu)	0.22±0.04	0.24±0.04	0.23±0.04	0.20±0.07	0.26±0.04	0.17±0.10	0.25±0.07	0.27±0.05	0.27±0.09
BOD5 (mgO2/l)	77.65±66.98	35.5±24.14	34.35±31.82	36.5±26.34	81.75±30.44	35.27±29.59	40.35±19.71	65±39.35	68.75±24.39
COD (mgO2/l)	275.25±348.43	86.5±35.24	63.75±29.98	93.75±53.07	191±159.65	65.75±53.85	88.25±39.25	136.5±115.16	144.75±78.20
MES (mg/l)	240.75±266.96	69.5±28.41	57.5±29.76	54.25±33.01	177.25±129.97	59±46.20	69.5±24.57	112.25±92.58	165.25±98.27
NO3- (mg/l)	0.00±0.16	0.24±0.22	0.20±0.10	0.23±0.22	0.55±0.63	0.34±0.23	0.12±0.08	0.10±0.12	0.40±0.28
NO2- (mg/l)	0.03±0.10	0.08±0.19	0.13±0.05	0.08±0.06	0.04±0.06	0.09±0.11	0.09±0.11	0.03±0.06	0.15±0.16
Cl⁻ (mg/l)	48.67±24.66	262.77±107.99	227.44±55.82	267.53±413.80	49.74±46.18	59.26±71.67	1347.98±0.10	17.88±2646.44	350.53±645.79
Ca2+ (mg/l)	51.85±24.90	47.61±31.25	166.43±23.95	46.75±28.85	32.76±19.45	49.13±32.84	108.41±156.04	26.21±156.04	30.95±21.35
